# Supplementary material for: Study on the Biomolecular Competitive Mechanism of Polybrominated Diphenyl Ethers and Their Derivatives on Thyroid Hormones
Source: Molecules. 2023 Oct 31;28(21):7374. doi: 10.3390/molecules28217374 (PMC10650872; doi:10.3390/molecules28217374)
Supplement: Supplementary file 1 [file molecules-28-07374-s001.zip]

Archive with 1 entries (1 files):
- molecules-2640437-supplementary.pdf
